# Supplementary material for: Effects of Chlorogenic Acid on Cellular Senescence in an In Vitro Model of 3T3-L1 Murine Adipocytes
Source: Molecules. 2026 Jan 1;31(1):167. doi: 10.3390/molecules31010167 (PMC12787804; doi:10.3390/molecules31010167)
Supplement: Supplementary file 1 [file molecules-31-00167-s001.zip]

Archive with 1 entries (1 files):
- molecules-3983350-supplementary.pdf
